# Supplementary material for: Surface Modification of Polydopamine Particles with Polyethyleneimine Brushes for Enhanced Stability and Reduced Fragmentation
Source: Polymers (Basel). 2025 Apr 28;17(9):1209. doi: 10.3390/polym17091209 (PMC12073504; doi:10.3390/polym17091209)
Supplement: Supplementary file 1 [file polymers-17-01209-s001.zip]

Archive with 1 entries (1 files):
- polymers-3561363-supplementary.pdf
